# Supplementary material for: Modeled Impacts of Chronic Wasting Disease on White-Tailed Deer in a Semi-Arid Environment
Source: PLoS One. 2016 Oct 6;11(10):e0163592. doi: 10.1371/journal.pone.0163592 (PMC5053495; doi:10.1371/journal.pone.0163592)
Supplement: S1 File — (TXT) [file pone.0163592.s001.txt]

#Modeling of CWD in deer populations.

sum_matd <- matrix(rep(0,14*14),nrow=14) # summer leslie matrix, with reproduction females 
win_matd <- matrix(rep(0,14*14),nrow=14) # winter leslie matrix, no reproduction females  
sum_matb <- matrix(rep(0,14*14),nrow=14) # summer leslie matrix, males 
win_matb <- matrix(rep(0,14*14),nrow=14) # winter leslie matrix, males 

#obs South Texas fawn:doe ratio 1995-2015
fd<- c(0.32,0.49,0.29,0.57,0.45,0.22,0.32,0.37,0.42,0.14,0.39,0.35,0.21,0.14,0.44,0.36,0.22,0.22,0.43,0.67) 

#fd<- c(0.44,0.40,0.72,0.49,0.46,0.73)   #S. Converse WY fawn:doe ratios
#fd<- c(0.66, 0.62, 0.51,0.59,0.61,0.81) #Laramie WY fawn:doe ratios
#fd<- c(1,0.76,0.87,0.9,0.88,0.62)       #Wisconsin FD fawn:doe ratios

#prevalance growth - option 1: growing for 0.26%/yr (West Virginia)
prev<-c(0.01,0.0126,0.0152,0.0178,0.0204,0.0230,0.0256,0.0282,0.0308,0.0334,0.036,0.0386,0.0412,0.0439,0.0465,
        0.0491,0.0517,0.05427,0.05687,0.05947,0.06208,0.064684,0.06728,0.06989,0.07249)

# prevalance growth - option 2: growing 0.86%/yr (Wisconsin)
#prev<-c(0.01,0.0186,0.0272,0.0358,0.0444,0.053,0.0616,0.0702,0.0788,0.0874,0.096,0.1046,0.1132,0.1218,
#        0.1304,0.139,0.1476,0.1562,0.1648,0.1734,0.182,0.1906,0.1992,0.2078,0.2164)

# prevalance growth - option 3: growing 2.3%/yr  (Wyoming)
#prev<-c(0.01,0.033,0.056,0.079,0.102,0.125,0.148,0.171,0.194,0.217,0.24,0.263,0.286,0.309,0.332,0.355,
#         0.378,0.401,0.424,0.447,0.47,0.493,0.516,0.539,0.562)

dharv<-c(0.00) # harvest rate - female
bharv<-c(0.00) # harvest rate - male

dprev_y=0.022901				# CWD risk for 1.5 year old females 
dprev_2=0.038168				# CWD risk for 2.5 year old females
dprev_3=0.061069				# and so on
dprev_4=0.061069			
dprev_5=0.061069					
dprev_6=0.061069					 

bprev_y=0.022901				# CWD risk for 1.5 year old males 
bprev_2=0.076336				# CWD risk for 2.5 year old males 
bprev_3=0.099237				# and so on
bprev_4=0.137405			
bprev_5=0.167939				
bprev_6=0.19084					

mort=c(0.33,0.5,1.0) #mortality rate for infected deer

nyears <- 25

results<-list()

for (i in 1:nyears)
{
  if(i==1){
    
    healthdoef=0		# Initial number of female age classes 
    healthdoey=1261						
    healthdoea2=1122          
    healthdoea3=977           
    healthdoea4=879           
    healthdoea5=794          
    healthdoea6=3208           
    
    healthbuckf=0		# Initial number of male age classes 
    healthbucky=1263				
    healthbucka2=1064          
    healthbucka3=877          
    healthbucka4=748           
    healthbucka5=641           
    healthbucka6=1333           
    
    infectdoef=0               # for infected females 
    infectdoey=0
    infectdoea2=0
    infectdoea3=0
    infectdoea4=0
    infectdoea5=0
    infectdoea6=0
    
    infectbuckf=0             #for infected males 
    infectbucky=0
    infectbucka2=0
    infectbucka3=0
    infectbucka4=0
    infectbucka5=0
    infectbucka6=0
    
  }else{
    healthdoef=0					                # no fawns during new year 
    healthdoey=doepop3[1] +doepop1[8]     # add births from infected deer, fawns are now 1.5 years old
    healthdoea2=doepop3[2]                # and so on
    healthdoea3=doepop3[3]       
    healthdoea4=doepop3[4]          
    healthdoea5=doepop3[5]           
    healthdoea6=doepop3[6]+doepop3[7]     #remaining 5.5 year olds are added to remaining 6.5 year olds  
    
    healthbuckf=0					   
    healthbucky=buckpop3[1]	+buckpop1[8]	#add births from infected deer, fawns are now 1.5 years old
    healthbucka2=buckpop3[2]              #and so on
    healthbucka3=buckpop3[3]       
    healthbucka4=buckpop3[4]          
    healthbucka5=buckpop3[5]           
    healthbucka6=buckpop3[6]+buckpop3[7]  #remaining 5.5 year olds are added to remaining 6.5 year olds
    
    infectdoef=0                          # pull in infected females 
    infectdoey=doepop3[8]
    infectdoea2=doepop3[9]
    infectdoea3=doepop3[10]
    infectdoea4=doepop3[11]
    infectdoea5=doepop3[12]
    infectdoea6=doepop3[13]+doepop3[14]
    
    infectbuckf=0                         # pull in infected males 
    infectbucky=buckpop3[8]
    infectbucka2=buckpop3[9]
    infectbucka3=buckpop3[10]
    infectbucka4=buckpop3[11]
    infectbucka5=buckpop3[12]
    infectbucka6=buckpop3[13]+buckpop3[14]
    
  }  
  
  #vector of population age structure at the beginning of summer
  doepop0= c(rep(healthdoef,14),rep(healthdoey,14),rep(healthdoea2,14),rep(healthdoea3,14),rep(healthdoea4,14),
             rep(healthdoea5,14),rep(healthdoea6,14),rep(infectdoef,14),rep(infectdoey,14),rep(infectdoea2,14),
             rep(infectdoea3,14),rep(infectdoea4,14),rep(infectdoea5,14),rep(infectdoea6,14))
  
  buckpop0= c(rep(healthbuckf,14),rep(healthbucky,14),rep(healthbucka2,14),rep(healthbucka3,14),rep(healthbucka4,14),
              rep(healthbucka5,14),rep(healthbucka6,14),rep(infectbuckf,14),rep(infectbucky,14),rep(infectbucka2,14),
              rep(infectbucka3,14),rep(infectbucka4,14),rep(infectbucka5,14),rep(infectbucka6,14))
  
  
  adoenatsurv1=runif(n=1,0.15,0.26)     #randomly select female survival rate annually
  adoenatsurv25=runif(n=1,0.07,0.15)
  adoenatsurv6=0.17                     #fixed mortality rate for females 6.5+ years old
  
  dysurv =(1-(0.5*adoenatsurv1))  		  #half of survival towards stage I, other half goes to stage II
  da2surv=(1-(0.5*adoenatsurv25))  			
  da3surv=(1-(0.5*adoenatsurv25))      
  da4surv=(1-(0.5*adoenatsurv25))       
  da5surv=(1-(0.5*adoenatsurv25))      
  da6surv=(1-(0.5*adoenatsurv6)) 
  
  abucknatsurv1=runif(n=1,0.15,0.26)    #randomly select male survival rate annually
  abucknatsurv25=runif(n=1,0.08,0.24) 
  abucknatsurv6=0.25 
  
  bysurv= (1-(0.5*abucknatsurv1))  	
  ba2surv=(1-(0.5*abucknatsurv25)) 		
  ba3surv=(1-(0.5*abucknatsurv25)) 	    
  ba4surv=(1-(0.5*abucknatsurv25)) 	    
  ba5surv=(1-(0.5*abucknatsurv25)) 	    
  ba6surv=(1-(0.5*abucknatsurv6)) 
  
  dfsurv<-sample(fd,1)                  #randomly select from pool of fawn:doe ratios
  
  ################### Summer Matrix (Stage I) ##############################
  
  sum_matd[1,]=c(0,dysurv*dfsurv,da2surv*dfsurv,da3surv*dfsurv,da4surv*dfsurv,da5surv*dfsurv,da6surv*dfsurv,
                 0,dysurv*dfsurv,da2surv*dfsurv,da3surv*dfsurv,da4surv*dfsurv,da5surv*dfsurv,da6surv*dfsurv) 
  sum_matd[2,]=c(0,dysurv,0,0,0,0,0,0,dysurv,0,0,0,0,0) 
  sum_matd[3,]=c(0,0,da2surv,0,0,0,0,0,0,da2surv,0,0,0,0)
  sum_matd[4,]=c(0,0,0,da3surv,0,0,0,0,0,0,da3surv,0,0,0)
  sum_matd[5,]=c(0,0,0,0,da4surv,0,0,0,0,0,0,da4surv,0,0)
  sum_matd[6,]=c(0,0,0,0,0,da5surv,0,0,0,0,0,0,da5surv,0)
  sum_matd[7,]=c(0,0,0,0,0,0,da6surv,0,0,0,0,0,0,da6surv)
  doedemo_s=doepop0*sum_matd					
  
  sum_matb[1,]=c(rep(0,14))   # no fecundity for males
  sum_matb[2,]=c(0,bysurv,0,0,0,0,0,0,bysurv,0,0,0,0,0) 
  sum_matb[3,]=c(0,0,ba2surv,0,0,0,0,0,0,ba2surv,0,0,0,0)
  sum_matb[4,]=c(0,0,0,ba3surv,0,0,0,0,0,0,ba3surv,0,0,0)
  sum_matb[5,]=c(0,0,0,0,ba4surv,0,0,0,0,0,0,ba4surv,0,0)
  sum_matb[6,]=c(0,0,0,0,0,ba5surv,0,0,0,0,0,0,ba5surv,0)
  sum_matb[7,]=c(0,0,0,0,0,0,ba6surv,0,0,0,0,0,0,ba6surv)
  buckdemo_s=buckpop0*sum_matb						
  
  #population size after natural mortality and fawn recruitment, divide fawn by 2 (1/2 are females)
  doepop1=c(sum(doedemo_s[1,]*0.5),doedemo_s[2,2],doedemo_s[3,3],doedemo_s[4,4],doedemo_s[5,5],doedemo_s[6,6],
            doedemo_s[7,7],0,doedemo_s[2,9],doedemo_s[3,10],doedemo_s[4,11],doedemo_s[5,12],doedemo_s[6,13],
            doedemo_s[7,14])
  
  #population size after natural mortality and fawn recruitment,pull in the other half of fawns
  buckpop1=c(sum(doedemo_s[1,]*0.5),buckdemo_s[2,2],buckdemo_s[3,3],buckdemo_s[4,4],buckdemo_s[5,5],buckdemo_s[6,6],
             buckdemo_s[7,7],0,buckdemo_s[2,9],buckdemo_s[3,10],buckdemo_s[4,11],buckdemo_s[5,12],buckdemo_s[6,13],buckdemo_s[7,14]) 
  
  prevdelta=0 #prevalence at the population level
  
  for (k in seq_along(prev)){
    prevdelta[k]=prev[i]
  }
  
  infectedpop <- sum(doepop1[8:14],buckpop1[8:14])/sum(doepop1,buckpop1) #get percent of already infected deer
  
  newinfections<- prevdelta[k] - infectedpop #get percent of new infections
  
  sickpoplevel<-newinfections * sum(doepop1,buckpop1) #get number of new infected deer
  
  sickageleveldoe<-0.5*c(0,sickpoplevel*dprev_y,sickpoplevel*dprev_2,sickpoplevel*dprev_3,sickpoplevel*dprev_4,
                         sickpoplevel*dprev_5,sickpoplevel*dprev_6) #allocate to female age classes per risk
  
  sickagelevelbuck<-0.5*c(0,sickpoplevel*bprev_y,sickpoplevel*bprev_2,sickpoplevel*bprev_3,sickpoplevel*bprev_4,
                          sickpoplevel*bprev_5,sickpoplevel*bprev_6) #allocate to male age classes per risk
  
  cwdmort<-sample(mort,1) #select mortality rate
  
  #apply mort rates for new infections and already infected, half CWD mortalities in stage I, other half in stage II
  doemortcwdsum<-(0.5*cwdmort)*c(sickageleveldoe,doepop1[8],doepop1[9],doepop1[10],doepop1[11],doepop1[12],doepop1[13],doepop1[14])
  
  buckmortcwdsum<-(0.5*cwdmort)*c(sickagelevelbuck,buckpop1[8],buckpop1[9],buckpop1[10],buckpop1[11],buckpop1[12],buckpop1[13],
                                  buckpop1[14])
  
  #total number of infected deer alive
  doeinfectsum<-c(sickageleveldoe,doepop1[8],doepop1[9],doepop1[10],doepop1[11],doepop1[12],doepop1[13],doepop1[14])- doemortcwdsum
  doeinfectsum[doeinfectsum<0] <-0 #can't be negative
  
  buckinfectsum<-c(sickagelevelbuck,buckpop1[8],buckpop1[9],buckpop1[10],buckpop1[11],buckpop1[12],buckpop1[13],
                   buckpop1[14])- buckmortcwdsum
  buckinfectsum[buckinfectsum<0] <-0 #can't be negative
  
  #get number of healthy deer
  doehealthsum<-c((doepop1[1:7]-sickageleveldoe),rep(0,7))
  doehealthsum[doehealthsum<0] <-0 #can't be negative
  
  buckhealthsum<-c((buckpop1[1:7]-sickagelevelbuck),rep(0,7))
  buckhealthsum[buckhealthsum<0] <-0 #can't be negative
  
  #number of deer in population, healthy and infected separate
  doepop2=c(rep(doehealthsum[1],14),rep(doehealthsum[2],14),rep(doehealthsum[3],14),rep(doehealthsum[4],14),rep(doehealthsum[5],14),
            rep(doehealthsum[6],14),rep(doehealthsum[7],14),rep(doeinfectsum[1]+doeinfectsum[8],14),
            rep(doeinfectsum[2]+doeinfectsum[9],14),rep(doeinfectsum[3]+doeinfectsum[10],14),
            rep(doeinfectsum[4]+doeinfectsum[11],14),rep(doeinfectsum[5]+doeinfectsum[12],14),rep(doeinfectsum[6]+doeinfectsum[13],14),
            rep(doeinfectsum[7]+doeinfectsum[14],14))
  
  buckpop2=c(rep(buckhealthsum[1],14),rep(buckhealthsum[2],14),rep(buckhealthsum[3],14),rep(buckhealthsum[4],14),
             rep(buckhealthsum[5],14),rep(buckhealthsum[6],14),rep(buckhealthsum[7],14),rep(buckinfectsum[1]+buckinfectsum[8],14),
             rep(buckinfectsum[2]+buckinfectsum[9],14),rep(buckinfectsum[3]+buckinfectsum[10],14),
             rep(buckinfectsum[4]+buckinfectsum[11],14),rep(buckinfectsum[5]+buckinfectsum[12],14),
             rep(buckinfectsum[6]+buckinfectsum[13],14),rep(buckinfectsum[7]+buckinfectsum[14],14)) 
  
  ################### WINTER MATRIX (Stage II) ##############################
  
  # other half of natural mortality and harvest
  survdf_w= 1   
  survdy_w=(1-dharv)*	dysurv
  survd2_w=(1-dharv)*	da2surv
  survd3_w=(1-dharv)*	da3surv
  survd4_w=(1-dharv)*	da4surv
  survd5_w=(1-dharv)*	da5surv
  survd6_w=(1-dharv)*	da6surv
  
  survbf_w= 1   
  survby_w=(1-bharv)*   bysurv
  survb2_w=(1-bharv)*	ba2surv
  survb3_w=(1-bharv)*	ba3surv
  survb4_w=(1-bharv)*	ba4surv
  survb5_w=(1-bharv)*	ba5surv
  survb6_w=(1-bharv)*	ba6surv
  
  win_matd[1,]=c((survdf_w),0,0,0,0,0,0,(survdf_w),0,0,0,0,0,0) 
  win_matd[2,]=c(0,survdy_w,0,0,0,0,0,0,survdy_w,0,0,0,0,0) 
  win_matd[3,]=c(0,0,survd2_w,0,0,0,0,0,0,survd2_w,0,0,0,0)
  win_matd[4,]=c(0,0,0,survd3_w,0,0,0,0,0,0,survd3_w,0,0,0)
  win_matd[5,]=c(0,0,0,0,survd4_w,0,0,0,0,0,0,survd4_w,0,0)
  win_matd[6,]=c(0,0,0,0,0,survd5_w,0,0,0,0,0,0,survd5_w,0)
  win_matd[7,]=c(0,0,0,0,0,0,survd6_w,0,0,0,0,0,0,survd6_w)
  doedemo_w=doepop2*win_matd	
  
  win_matb[1,]=c((survbf_w),0,0,0,0,0,0,(survbf_w),0,0,0,0,0,0) 
  win_matb[2,]=c(0,survby_w,0,0,0,0,0,0,survby_w,0,0,0,0,0) 
  win_matb[3,]=c(0,0,survb2_w,0,0,0,0,0,0,survb2_w,0,0,0,0)
  win_matb[4,]=c(0,0,0,survb3_w,0,0,0,0,0,0,survb3_w,0,0,0)
  win_matb[5,]=c(0,0,0,0,survb4_w,0,0,0,0,0,0,survb4_w,0,0)
  win_matb[6,]=c(0,0,0,0,0,survb5_w,0,0,0,0,0,0,survb5_w,0)
  win_matb[7,]=c(0,0,0,0,0,0,survb6_w,0,0,0,0,0,0,survb6_w)
  buckdemo_w=buckpop2*win_matb	
  
  #total population after natural mortality and harvest
  doepop2a=c(doedemo_w[1,1],doedemo_w[2,2],doedemo_w[3,3],doedemo_w[4,4],doedemo_w[5,5],doedemo_w[6,6],
             doedemo_w[7,7],doedemo_w[1,8],doedemo_w[2,9],doedemo_w[3,10],doedemo_w[4,11],doedemo_w[5,12],doedemo_w[6,13],
             doedemo_w[7,14])
  
  buckpop2a=c(buckdemo_w[1,1],buckdemo_w[2,2],buckdemo_w[3,3],buckdemo_w[4,4],buckdemo_w[5,5],buckdemo_w[6,6],
              buckdemo_w[7,7],buckdemo_w[1,8],buckdemo_w[2,9],buckdemo_w[3,10],buckdemo_w[4,11],buckdemo_w[5,12],buckdemo_w[6,13],
              buckdemo_w[7,14]) 
  
  #apply mort rates for new infections and already infected
  doemortcwdwin<-(0.5*cwdmort)*c(sickageleveldoe,doepop2a[8],doepop2a[9],doepop2a[10],doepop2a[11],doepop2a[12],doepop2a[13],
                                 doepop2a[14])
  
  buckmortcwdwin<-(0.5*cwdmort)*c(sickagelevelbuck,buckpop2a[8],buckpop2a[9],buckpop2a[10],buckpop2a[11],buckpop2a[12],buckpop2a[13],
                                  buckpop2a[14])
  
  # get number of infected deer alive
  doeinfectwin<-c(sickageleveldoe,doepop2a[8],doepop2a[9],doepop2a[10],doepop2a[11],doepop2a[12],doepop2a[13],
                  doepop2a[14]) - doemortcwdwin
  doeinfectwin[doeinfectwin<0] <-0 #can't be negative
  
  buckinfectwin<-c(sickagelevelbuck,buckpop2a[8],buckpop2a[9],buckpop2a[10],buckpop2a[11],buckpop2a[12],buckpop2a[13],
                   buckpop2a[14])- buckmortcwdwin
  buckinfectwin[buckinfectwin<0] <-0 #can't be negative
  
  # get number of infected deer alive
  doehealthwin<-c((doepop2a[1:7]-sickageleveldoe),rep(0,7))
  doehealthwin[doehealthwin<0] <-0 #can't be negative
  
  buckhealthwin<-c((buckpop2a[1:7]-sickagelevelbuck),rep(0,7))
  buckhealthwin[buckhealthwin<0] <-0 #can't be negative
  
  #total number of females at end of year
  doepop3=c(doehealthwin[1],doehealthwin[2],doehealthwin[3],doehealthwin[4],doehealthwin[5],
            doehealthwin[6],doehealthwin[7],doeinfectwin[1]+doeinfectwin[8],
            doeinfectwin[2]+doeinfectwin[9],doeinfectwin[3]+doeinfectwin[10],
            doeinfectwin[4]+doeinfectwin[11],doeinfectwin[5]+doeinfectwin[12],doeinfectwin[6]+doeinfectwin[13],
            doeinfectwin[7]+doeinfectwin[14])
  
  #total number of males at end of year
  buckpop3=c(buckhealthwin[1],buckhealthwin[2],buckhealthwin[3],buckhealthwin[4],buckhealthwin[5],
             buckhealthwin[6],buckhealthwin[7],buckinfectwin[1]+buckinfectwin[8],
             buckinfectwin[2]+buckinfectwin[9],buckinfectwin[3]+buckinfectwin[10],
             buckinfectwin[4]+buckinfectwin[11],buckinfectwin[5]+buckinfectwin[12],buckinfectwin[6]+buckinfectwin[13],
             buckinfectwin[7]+buckinfectwin[14])
  
  ## columns for outputs, h = healthy, i = infected
  age<-c('0.5h','1.5h','2.5h','3.5h','4.5h','5.5h','6.5h','0.5i','1.5i','2.5i','3.5i','4.5i','5.5i','6.5i')
  year<-i
  doeendpop<-c(doepop3)
  buckendpop<-c(buckpop3)
  totalendpop<-(rep(sum(doeendpop,buckendpop),14))
  stats<-cbind(age,year,doeendpop,buckendpop,totalendpop) 
  
  results[[length(results)+1]]<-unique(stats)
}

results 
